# Supplementary material for: Small-scale drivers on plant and ant diversity in a grassland habitat through a multifaceted approach
Source: PeerJ. 2021 Dec 24;9:e12517. doi: 10.7717/peerj.12517 (PMC8711281; doi:10.7717/peerj.12517)
Supplement: Supplemental Information 2 — 1) plant community data, with percentage coverage on plot for each species; 2) ant community data, with incidence in plot for each species; 3) plant traits, with mean value of considered traits for the species that accounted for the 80% of cover in each plot; 4) ant traits, with mean value of considered traits for each species occurring in the plots; 5) environmental variables measured at plot level. [file peerj-09-12517-s002.xlsx]

## Sheet: plant_species
Percentage abundance of plant species for each plot
Plot	Achillea millefolium	Aira caryophyllea	Allium sphaerocephalon	Allium sp.	Alyssum alyssoides	Alyssum montanum	Anisantha madritensis	Aphanes arvensis	Arenaria serpyllifolia	Asparagus acutifolius	Astragalus monspessulanus	Avena barbata	Bellis perennis	Betonica officinalis	Bombycilaena erecta	Brachypodium distachyon	Brachypodium rupestre	Bromopsis erecta	Bromus hordeaceus	Bupleurum baldense	Capsella bursa-pastoris	Carex caryophyllea	Carex halleriana	Carduus nutans	Carex sp.	Catapodium rigidum	Centaurea solstitialis	Centaurea sp.	Cerastium brachypetalum	Cerastium glomeratum	Clinopodium nepeta	Convolvulus cantabrica	Coronilla scorpioides	Crepis neglecta	Crepis sancta	Carlina sp.	Cynosurus cristatus	Cynosurus echinatus	Dactylis glomerata	Danthonia decumbens	Daucus carota	Echium vulgare	Erodium ciconium	Erodium cicutarium	Eryngium campestre	Erysimum pseudorhaeticum	Euphorbia exigua	Euphorbia helioscopia	Euphorbia verrucosa
A_1_1	5	0.1	0	0	0	0	0	0	0	0	0	0	0.2	0.02	0.05	0	0	0.1	0	0.01	0	0	0	0	0	0	0.65	0	0.01	3	0	0	0	0	0	0	0.01	15	0.5	1	0	0	0	0	0.01	0	0	0	1
A_2_0	0.5	0.5	0	0	0	0	0	0	0.5	0	0	0	0	0	0.01	0	0	5	15	0	0	0	0	0	0	0	4	0	0	5	0	0	0	0	0	0	0.02	10	0	0	0	0	1	0	0	0	0	0	0
A_2_1	0.5	0	0	0	0	0	0	0.02	1	0	0	0	0	1	0	0	0	5	15	0	0	0.02	0	0.1	0	0	7	0	0	7	0	0	0	0	0	0	0	5	0	0	0	0	0.5	0	1.5	0	0	0	0
A_2_2	0	0.02	0	0	0	0	0	1	0.01	0	0	0	0	0	0	0	0	1	4	0	0	0	0	0	0	0	2	0	0	7	0	0	0	0	0	6	0	5	0	0	0	0	0	2	0	0	0	0	0
A_2_3	0	0	0	0	0	0	0	0	0.05	0	0	0	0	0	0	0	0	0	50	0	0	0	0	0	0	0	1	0	0	7	0	0	0	0	0	0.01	0	0	0	0	0	0	0	4	0	0	0	0	0
A_2_4	0	0	0	0.01	0.5	0	0	0	0.01	0	0.05	0.05	0	0	0	0	0	0.01	5	0	0	0	0	6	0	0.04	0.1	0	0.05	0	0	0.1	0.01	0.01	0	0.05	0	5	15	0	0	0	0	4	0	0.05	0	0	0
A_2_5	0	0	0.5	0	0	0	0	0	0	0	0	6	0	0	0	0	0	0	7	0	0	0	0	0	0.1	0	5	0	0	0.5	0	0	0	1.5	0	0	0	15	0	0	0	0	0	0.1	0	0	0	0	0
A_2_6	1	0	0	0	0	0	0	0	0	0	0	0	0	0	0	0	0	0	7	0	0.01	0	0	0	0	0	10	0	0	10	0	0	0	0	0	0	0	10	2	0	0.02	0	0	0	4	0	0	0	0
A_2_7	7	0	0	0	0	0	0	0	0	0	0	0	0	0	0	0	0	3	10	0	0	0	0	0	0	0	3	0	0	12	0	0	0	0	0	0	2	0.1	7	0	0.1	0	0	0	3	0	0	0	0
A_2_8	0	4	0	0.01	0	0	0	0.01	0.02	0	0	0	3	0	0.1	0	0	2	1	0	0	0.02	0	0	0	0	0.5	0	0	10	0	0	0	0.5	0	0	0	0.02	0	0	0	0	0	0.1	10	0	0	0	0
B_1_0	0	0	0	0	0	0.07	0	0	0.02	0	0	0	0	0	1	0	0	0.1	0	1	0	0	0	0	0	1	0	0	0	0	0	0.01	0	3	0	0.01	0	0.5	0	0	0	0	0	0	0	0	0	0	0
B_1_1	0	0	0	0	1.5	0	1	0	0	0	0	0.01	0	0	0	0	0	0	0.01	0	0	0	0	0	0	0.05	3	0	0	0	0	0.01	0	0.5	0	0	0	1	0	0	0.01	10	0	0.02	0	5	0	0	0
B_1_2	0	0	0	0	0.02	0	0	0	0	0	0	0	0	0	0.02	0.02	0	8	0	0	0	0	2	0	0	0	0	0	0	0.02	0	0	0	0.01	0.02	0.5	0	0	1	0	0	0	0	1.5	0	0	0	0	0
B_1_3	0	0	0	0	0	0	0	0	0	0	1	1	0	0	0.05	0	0	15	3	0.01	0	0	0	1	0	0	0	0	0	0	0	0.1	0.02	0.5	0.5	0	0	3	1	0	0	0	0	0.01	0	2	0	0.05	0
B_1_4	0	0	0	0	0	1	0	0	0	0	0	5	0	0	0.5	4	0	0	2	0	0	0	0	0	0	0.5	0	0	0	0	0	0	7	5	0	0	0	2	0	0	0	0	0	1	0	3	0	0	0.01
B_1_6	0	0	0	0	0	0	0	0	0	0	3	1	0	0	0.01	10	0	0.5	0	0.01	0	0	0	0	0	0	0	0	0	0	0	0	0.02	0.1	0	0	0	0	0	0	0.05	0	0	0	0	1	0	0	0
B_1_9	0	0	0	0	0.01	0	0.06	0	0	0	0	0.01	0	0	0.5	2	0	3	15	0.02	0	0	0	2	0	0.02	0	0	0	0	0	1	0	4	0	1	0	2	0.1	0	0	0	0	0	2	5	0	0	0
B_2_0	0	0	0	0	0	0	0	0	0	0	0.01	0.02	0	0	0	1	0	0.5	0	0.01	0	1	0	0.01	0	0.01	0	0	0	0	0	0.1	0.05	2	0	0.01	0	0.5	0	0	0.1	0	0	0.05	0	0.01	0	0	0
B_2_2	0	0	0	0	0	0	0	0	0	0	0	0.1	0	0	0.05	3	0	3	0	0.01	0	0	0	0	0	0.02	0	0.1	0	0	0	1	0.5	5	0	0.5	0	0.02	0	0	0	0	0	0	0	2	1	0	0
B_2_5	0	0	0	0	0	0.2	0	0	0	0	0	0.05	0	0	0.5	0	5	2	2	0	0	0	10	0	0	0.03	0	1	0	0	0.3	0	0	3	0	1	0	0.2	0	0	0	0	0	0	4	0.05	0	0	0.05
B_2_6	0	0	0	0	0	1	15	0	0	3	0	1	0	0	0	0	0	0	5	0.01	0	0	0	0	0	2	0.5	0	0	0	2	0.1	0	0	0	0	0	1	0.1	0	0	0	0	0	0	0	0	0	0
[truncated: 83 more columns]

## Sheet: plant_traits
Mean for plants species functional traits measures
Species	LA (mm2)	LDMC (mg/g)	SLA (mm2/mg)	Height (cm)	SM (mg)
Achillea millefolium	284.771	211.779	12.1232	31.2	0.16
Aira caryophyllea	6.6773	30.9303	603.58	8.4	0.082
Anisantha madritensis	200	308.42	37	30	1.89
Astragalus monspessulanus	404.508	267.444	15.4568	13	3.1
Avena barbata	555.007	253.251	23.0096	46.2	2.63
Brachypodium distachyon	31.1708	284.978	278.812	5.2	2.1527
Brachypodium rupestre	366.48	397	23.22	31.41	2.854
Bromopsis erecta	200.212	309.192	15.3261	63.6	4.23
Bromus hordeaceus	138.867	236.802	27.5202	16	0.91
Carex halleriana	253.286	378.313	16.2793	9.2	1.22
Carduus nutans	5216	126	15.03	80	3.32
Centaurea solstitialis	1141.47	130.968	17.9623	12	1.682
Cerastium glomeratum	33.7786	93.2803	160.947	7.5	0.059
Coronilla scorpioides	949	138.77	38.1084	7	3.42
Crepis neglecta	675.487	114.937	27.7651	25.6	0.39
Carlina sp.	171.108	166.338	15.2217	14.2	4.05
Cynosurus echinatus	215.273	192.551	32.5176	16.4	1.3948
Dactylis glomerata	327.442	293.546	24.5707	31.6	0.991
Echium vulgare	712.981	163.4	14.8728	53	3.028
Erodium cicutarium	832.5	212.62	45.03	40	1.25
Eryngium campestre	4704.72	186.874	10.6034	7.2	0.72
Erysimum pseudorhaeticum	117.823	217.815	10.0324	25	0.25
Festuca bromoides	42	232	20.905	33.2	0.304
Festuca inops	52.5708	390.53	6.81513	9.2	0.51
Festuca myuros	13.5149	64.9745	469.132	12.1	0.434
Filipendula vulgaris	1183.16	271.048	16.5716	30.6	0.7545
Galium lucidum	4.40816	8.42037	433.434	10.4	0.77
Geranium columbinum	237.49	185.949	30.0218	10.6	4
Helianthemum nummularium	119.52	243.015	14.8411	12	1.375
Hypericum perforatum	53.0222	323.104	17.8009	58.6	0.105
Knautia sp.	1170.48	186	20.27	42.5	3.928
Lolium perenne	89.559	256.66	27.4527	6.4	2.17
Phleum pratense	165.597	263.027	23.0508	9.6	0.446
Plantago lanceolata	944.995	182.297	12.6486	12	1.891
Poa bulbosa	19.5	210.9	21.09	11	0.081
Potentilla detommasii	959.714	297.476	14.2425	21.4	0.259
Potentilla pedata	518.788	320.452	11.756	25.4	0.1514
Poterium sanguisorba	247.152	284.552	10.4654	8	3.68317
Salvia pratensis	1499.69	168.448	22.3045	26.6	2.725
Sedum sexangulare	5.56842	18.1248	350.692	4.4	0.01
Sherardia arvensis	10.7113	180.094	20.032	9.2	1.784
Teucrium chamaedrys	115.478	327.492	11.3464	6.3	1.17
Tragopogon pratensis	1958.67	209.05	27.58	51.9	12.77
Trifolium angustifolium	75	276	16.707	11	1.02
Trifolium incarnatum	355.875	191.72	25.5519	13.6	3.251
Triticum neglectum	104	219.93	41.5737	20	25.81
Trifolium stellatum	112.027	221.555	21.3417	6.7	3.4044
Trifolium subterraneum	484.994	242.9	21.2028	6.2	5.88
Triticum vagans	104.135	236.448	26.8721	8.4	12.68
Ziziphora acinos	42.647	254.654	16.6174	3.9	0.255

## Sheet: ant_species
Incidence of ant species for each plot
PLOT	Camponotus aethiops	Crematogaster scutellaris	Formica cunicularia	Lasius myops	Lasius paralienus	Lasius psammophilus	Messor capitatus	Messor ibericus	Myrmecina graminicola	Myrmica sabuleti	Myrmica species 1	Myrmica specioides	Pheidole pallidula	Plagiolepis pygmaea	Polyergus rufescens	Solenopsis fugax	Tapinoma erraticum	Tapinoma medeirense	Tapinoma nigerrimum	Temnothorax saxatilis	Temnothorax species 1	Tetramorium species 1	Tetramorium species 2
A_1_1	0	0	3	1	1	4	0	0	0	0	4	0	0	0	0	2	0	0	0	0	0	3	0
A_2_0	0	0	0	0	0	1	0	0	0	0	4	0	0	0	0	0	0	0	0	0	0	4	0
A_2_1	0	0	2	0	1	4	0	0	0	0	3	1	0	2	1	2	0	0	0	0	0	1	0
A_2_2	0	0	4	0	1	4	0	0	0	0	0	2	0	0	0	0	0	0	0	0	0	0	0
A_2_3	0	0	2	0	0	3	3	0	0	0	0	0	0	1	0	0	3	2	0	0	0	4	0
A_2_4	0	0	0	0	0	0	1	0	0	0	2	0	0	0	0	0	3	0	0	0	0	2	0
A_2_5	0	0	4	0	0	3	0	0	1	0	1	0	0	1	0	0	1	1	0	0	0	4	0
A_2_6	0	0	4	0	4	2	0	0	0	0	2	1	0	0	0	0	0	0	0	0	0	4	0
A_2_7	0	0	3	0	1	4	0	0	0	0	4	1	0	0	0	1	0	1	0	0	0	2	0
A_2_8	0	1	3	0	2	4	0	0	0	0	0	0	1	0	0	0	0	1	0	0	0	1	0
B_1_0	0	0	2	0	0	0	2	1	0	0	0	0	4	1	0	0	0	0	1	0	1	2	0
B_1_1	2	1	3	1	0	3	0	0	0	1	0	1	0	1	0	3	0	0	0	1	0	5	0
B_1_2	0	0	0	0	0	2	0	0	0	0	0	0	0	1	0	1	1	0	0	0	0	3	1
B_1_3	0	0	0	0	0	0	1	0	0	0	0	0	0	1	0	0	1	2	0	0	0	2	2
B_1_4	0	0	0	0	0	0	0	0	0	0	0	0	0	0	0	0	2	1	0	0	0	3	0
B_1_6	0	0	0	0	0	0	2	0	0	0	0	0	0	1	0	0	0	3	0	0	0	3	2
B_1_9	0	0	0	0	0	0	3	0	0	0	0	0	0	2	0	0	0	0	0	0	0	0	3
B_2_0	0	0	0	0	0	0	0	0	0	0	0	0	0	2	0	0	1	0	0	0	0	4	0
B_2_2	0	0	0	0	0	0	3	0	0	0	0	0	4	3	0	0	0	0	0	0	0	0	1
B_2_5	0	0	0	0	0	0	1	0	0	0	0	0	0	0	0	0	1	0	0	0	0	4	0
B_2_6	2	0	1	0	0	1	0	0	0	0	0	0	0	2	0	0	2	0	0	1	0	3	0

## Sheet: ant_traits
Mean for ant species functional traits measures
SPECIES	WL (mm)	HL (mm)	RLL (mm/mm)	Diet type	Behaviour
Camponotus aethiops	2.68	1.8	2.58	Sugar diet	Dominant
Crematogaster scutellaris	1.35	1.05	1.86	Generalist diet	Dominant
Formica cunicularia	2.28	1.44	2.67	Generalist diet	Subordinate
Lasius myops	0.88	0.79	1.66	Sugar diet	Subordinate
Lasius paralienus	1.05	0.6	3.3	Sugar diet	Dominant
Lasius psammophilus	1.1	0.92	2.14	Sugar diet	Dominant
Messor capitatus	1.78	1.12	2.82	Seed diet	Dominant
Messor ibericus	1.89	1.1	2.86	Seed diet	Dominant
Myrmecina graminicola	0.8	0.74	1.46	Generalist diet	Subordinate
Myrmica sabuleti	1.5	0.96	2.19	Generalist diet	Subordinate
Myrmica species 1	1.52	0.87	2.5	Generalist diet	Subordinate
Myrmica specioides	1.31	0.75	2.42	Generalist diet	Subordinate
Pheidole pallidula	0.67	0.42	3.04	Generalist diet	Dominant
Plagiolepis pygmaea	0.5	0.43	1.76	Sugar diet	Subordinate
Polyergus rufescens	2.52	1.67	2.51	Generalist diet	Dominant
Solenopsis fugax	0.51	0.45	1.27	Generalist diet	Dominant
Tapinoma erraticum	0.98	0.74	2.09	Sugar diet	Dominant
Tapinoma medeirense	0.9	0.69	2.03	Sugar diet	Dominant
Tapinoma nigerrimum	1.21	0.82	2.44	Sugar diet	Dominant
Temnothorax saxatilis	0.91	0.65	2	Generalist diet	Subordinate
Temnothorax species 1	0.97	0.62	2.1	Generalist diet	Subordinate
Tetramorium species 1	0.77	0.54	1.96	Generalist diet	Dominant
Tetramorium species 2	0.72	0.53	1.96	Generalist diet	Dominant

## Sheet: envoronmental_var
Environmental variables. Soil depth and microrelief are average values.
Plot	Microrelief (cm)	Herb coverage (%)	Litter coverage (%)	Soil depth (cm)	Vegetation height (cm)	Ecosite	Plant species richness	Ant species richness
A_1_1	0	97	1	14.8	29.6	Deep	36	7
A_2_0	0	85	3	13.4	31.4	Deep	30	3
A_2_1	1	96	1	13	29.6	Deep	31	9
A_2_2	7	95	2	10.9	22.6	Deep	32	4
A_2_3	10	90	1	11.8	36.6	Deep	18	7
A_2_4	5.5	85	5	7.8	18.3	Deep	43	4
A_2_5	4	81	4	19.4	39.2	Deep	27	8
A_2_6	9	98	1	13.6	14.6	Deep	24	6
A_2_7	10	99	1	17.6	29.8	Deep	29	8
A_2_8	0	94	1	18.4	27	Deep	32	7
B_1_0	12	84	1	7.6	50	Rocky	30	8
B_1_1	11	30	3	1.2	18	Rocky	25	11
B_1_2	7	45	2	13.1	18.1	Rocky	35	6
B_1_3	2	50	2	4.24	29.5	Rocky	36	6
B_1_4	8	70	5	13.2	28	Rocky	33	3
B_1_6	9	50	2	3.4	26.6	Rocky	27	5
B_1_9	10	75	5	1.8	30	Rocky	36	3
B_2_0	16	45	5	2.9	35.2	Rocky	32	3
B_2_2	10	45	1	2.6	28.4	Rocky	27	4
B_2_5	6	73	2	3.6	39.4	Rocky	36	3
B_2_6	16	53	2	2.2	16.4	Rocky	24	7
